# Supplementary material for: Evaluation of Radiolabeled Girentuximab In Vitro and In Vivo
Source: Pharmaceuticals (Basel). 2018 Nov 28;11(4):132. doi: 10.3390/ph11040132 (PMC6316122; doi:10.3390/ph11040132)
Supplement: Supplementary file 1 [file pharmaceuticals-11-00132-s001.zip]

Archive with 6 entries (5 files):
- pharmaceuticals-387209-proofreading-suppl/
- pharmaceuticals-387209-proofreading-suppl/Figure S1 .TIF
- pharmaceuticals-387209-proofreading-suppl/Figure S2.TIF
- pharmaceuticals-387209-proofreading-suppl/Figure S3.TIF
- pharmaceuticals-387209-proofreading-suppl/Figure S4.TIF
- pharmaceuticals-387209-proofreading-suppl/Figure S5.TIF
